# Supplementary material for: NOX activation in reactive astrocytes regulates astrocytic LCN2 expression and neurodegeneration
Source: Cell Death Dis. 2022 Apr 19;13(4):371. doi: 10.1038/s41419-022-04831-8 (PMC9018876; doi:10.1038/s41419-022-04831-8)
Supplement: Supplementary file 3 — Original Data File [file 41419_2022_4831_MOESM3_ESM.xlsx]

## Sheet: Figure 1
Figure 1D	Brain sections					Figure 1E	Brain sections
NeuN/DAPI (%)	Oil CL	Oil IL	Tam CL	Tam IL		GRP78+/NeuN+ counts/DAPI (%)	Oil CL	Oil IL	Tam CL	Tam IL
Set 1	44.9661	11.5373	54.4003	34.6297		Set 1	44.9661	11.5373	54.4003	29.1865
Set 2	55.3838	16.5945	55.0915	32.3432		Set 2	55.3838	12.7973	54.9063	31.3396
Set 3	59.2259	24.3128	48.7288	21.8902		Set 3	59.0706	23.5676	48.7288	21.8902
Set 4	53.897	15.1767	46.5727	31.8974		Set 4	53.897	15.1767	46.5727	31.8974

## Sheet: Figure 2
Figure 2C				Figure 2E						Figure 2F	RNA seq LCN2 expression
Correlation	LCN2 cell	NeuN intensity		GFAP intensity	WT CL	WT IL	KO CL	KO IL			WT CL	WT IL	KO CL	KO IL
WT CL	0	9.3398		Set 1	0.000891	2.88888	0	0.482778		Set 1	83.33	158.79	2.43	26.35
	0	6.2018		Set 2	0.0313333	2.05833	0.014	1.2504		Set 2	8.07	96.49	1.3	37.31
	0	4.7555		Set 3	0.22	2.14075	0.0803333	2.31		Set 3	2.36	34.17	5.31	64.49
	0	7.9756		Set 4	0.0133333	2.0575	0.0233333	1.3225
	0.821659	3.315		Set 5	0.00666667	2.344	0.00666667	0.75		Figure 2F	RT-PCR LCN2 gene expression
											Oil IL	Tam IL
WT IL	16.4637	6.36557		LCN2 intensity	WT CL	WT IL	KO CL	KO IL		Set 1	1	0.709827
	7.95572	2.9816		Set 1		0.507		0.243		Set 2	1	0.047169
	9.34537	2.18675		Set 2		1.66133		0.0556667		Set 3	1	0.638384
	14.9053	3.30683		Set 3		0.8825		0.15675		Set 4	1	1.09215
	12.3251	3.8292		Set 4		0.84625		0.1205		Set 5	1	0.100873
				Set 5		0.3802		0.41925		Set 6	1	0.14237
KO CL	0	8.77117
	0	5.487		GFAP+/LCN2+ cell count	WT IL	KO IL
	1	5.15275		Set 1	4.7615	1.73119
	0	9.30767		Set 2	4.28225	1.33072
	0	9.615		Set 3	5.15547	2.10208
				Set 4	4.71755	1.06667
KO IL	3.95666	8.47783		Set 5	4.02611	0.848295
	4.05206	6.96175
	5.71621	2.417
	2.63847	7.45225
	4.80868	5.9852

## Sheet: Figure 3
Figure 3A	Cultured Astrocytes							Figure 3B	Brain Homogenates					Figure 3C	Brain Astrocytes
ATF4/GAPDH	WT control	WT Tg 100nM	WT Tg 100nM+GSK	KO control	KO Tg 100nM	KO Tg 100nM+GSK		p-eIF2α/t-eIF2α	Oil CL	Oil IL	Tam CL	Tam IL		p-eIF2α/t-eIF2α	Oil CL	Oil IL	Tam CL	Tam IL
Set 1	1	22.5802	2.39229	1	17.5875	2.56248		Set 1	1	1.49374	1	0.88905		Set 1	1	0.933545	1	1.03092
Set 2	1	117.207	2.27958	1	56.146	5.49624		Set 2	1	0.807697	1	1.34198		Set 2	1	0.734659	1	0.872606
Set 3	1	79.5962	3.3984	1	57.3127	3.65514		Set 3	1	0.916164	1	1.22491		Set 3	1	0.82745	1	0.960158
								Set 4	1	1.18849	1	1.37895		Set 4	1	0.849869	1	0.605867
GADD34/GAPDH	WT control	WT Tg 100nM	WT Tg 100nM+GSK	KO control	KO Tg 100nM	KO Tg 100nM+GSK
Set 1	1	8.05269	1.68232	1	21.6109	0.839017		ATF4/β-actin	Oil CL	Oil IL	Tam CL	Tam IL
Set 2	1	30.1183	1.19969	1	20.6982	0.765496		Set 1	1	3.02495	1	0.759612
Set 3	1	38.8525	1.43413	1	22.0898	1.03017		Set 2	1	4.38016	1	2.33494
								Set 3	1	3.3522	1	1.57338
LCN2/GAPDH	WT control	WT Tg 100nM	WT Tg 100nM+GSK	KO control	KO Tg 100nM	KO Tg 100nM+GSK		Set 4	1	3.35429	1	1.1867
Set 1	1	1.44763	2.29771	1	0.945241	0.953432
Set 2	1	1.14269	1.16335	1	1.29306	1.02208		CHOP/β-actin	Oil CL	Oil IL	Tam CL	Tam IL
Set 3	1	1.08812	1.32922	1	1.00004	0.768835		Set 1	1	5.24476	1	1.00351
								Set 2	1	2.73802	1	1.03225
								Set 3	1	3.21958	1	1.79754
								Set 4	1	2.2035	1	1.25037

## Sheet: Figure 4
Figure 4B					Figure 4D	Exosomes				Figure 4E	ACM
ConC (*1010)	Control	OGD/R	OGD/R+HOE		LCN2	Control	OGD/R	OGD/R+HOE		LCN2	Control	OGD/R	OGD/R+HOE
Set 1	2.56	1.99	3.15		Set 1	1	12.1518	5.81746		Set 1	1	2.01653	1.52675
Set 2	2.56	3.62	2.81		Set 2	1	11.6815	0.755233		Set 2	1	1.04377	0.78321
Set 3	4.48	4.06	3.94		Set 3	1	10.5603	7.1768		Set 3	1	0.893405	0.741219
Set 4	2.27	5.73	2.84							Set 4	1	2.3109	1.32485
										Set 5	1	1.07118	0.806646
Mean Particle Size (nm)	Control	OGD/R	OGD/R+HOE
Set 1	119.4	129.7	117
Set 2	115.2	113.5	116
Set 3	123.9	120.6	110
Set 4	126.9	130.4	115.9

## Sheet: Figure 5
Figure 5B	Recombinant LCN2				Figure 5C	ACM
Cell Viability	control	2μg/ml	4μg/ml		Cell Viability	Control	OGD/R	OGD/R+HOE
Set 1	100	51.7296	71.8667		Set 1	100	95.9969	100.946
Set 2	100	74.3017	81.3371		Set 2	100	91.197	104.437
Set 3	100	92.8893	83.0906		Set 3	100	90.2607	101.118
Set 4	100	86.0872	68.5945		Set 4	100	90.449	98.6697
Neurite degeneration (%)	Control	4ug/ml			Neurite degeneration (%)	Control	OGD/R	OGD/R+HOE
Set 1	0	49.6032			Set 1	0	40.301	6.43116
Set 2	0	35.3968			Set 2	0	52.0822	15.314
Set 3	0	49.2857			Set 3	0	24.7059	0
Set 4	0	36.3636			Set 4	0	53.3116	0
Cleaved caspase 3 (%)	Control	4ug/ml			Cleaved caspase 3 (%)	Control	OGD/R	OGD/R+HOE
Set 1	5.76017	20.7306			Set 1	6.74186	20.4474	6.64971
Set 2	8.75483	27.2159			Set 2	8.60931	30.6849	3.57143
Set 3	7.39796	16.9025			Set 3	13.6025	17.2443	4.09524
Set 4	10.7619	23.3953			Set 4	8.33554	36.5491	7.33437
Set 5	12.7126	32.1916

## Sheet: Figure 6
Figure 6B	Brain Sections					Figure 6G	Cultured Astrocytes
NOX4 intensity	Oil CL	Oil IL	Tam CL	Tam IL		DCFH-DA	Control	OGD/R	OGD/R+HOE	OGD/R+DPI
Set 1	7.83432	20.533	8.01433	6.44537		Set 1	1	1.36933	0.664634	0.728617
Set 2	0	14.707	0	13.9978		Set 2	1	2.00251	1.61073	1.61979
Set 3	5.13051	20.8588	0	12.5551		Set 3	1	1.72137	1.13722	0.950663
Set 4	0	16.7522	0.565	7.01275		Set 4	1	1.7417	1.01322	0.425939
Set 5	3.91851	27.4746	0	18.7181		Set 5	1	1.96874	0.481594	0.453034
Set 6	9.33605	11.2286	0.749868	7.56359
						Figure 6I	Cultured Astrocytes
Figure 6D	Cultured Astrocytes					LCN2 mean intensity	Control	OGD/R	OGD/R+HOE	OGD/R+DPI	OGD/R+GKT
NOX4 intensity	Control	OGD/R	OGD/R+HOE			Set 1	1	10.3367	1.10946	0.132365	0.621469
Set 1	1	2.80357	0.945486			Set 2	1	3.41975	1.37525	1.02259	2.58458
Set 2	1	1.38471	0.896247			Set 3	1	0.957155	0.912088	0.908336	1.28476
Set 3	1	1.89915	1.498			Set 4	1	3.64754	1.02992	0.665164	0.811475
Set 4	1	1.03267	0.932895			Set 5	1	4.2199	0.769909	1.01405	1.09149
Set 5	1	2.05087	1.84156
Set 6	1	1.80061	0.759675			GFAP mean intensity	Control	OGD/R	OGD/R+HOE	OGD/R+DPI	OGD/R+GKT
						Set 1	1	1.77307	0.867219	0.285781	0.713613
Figure 6E						Set 2	1	1.81838	1.19626	0.806079	0.951758
NOX activity	Control	OGD/R	OGD/R+DPI	OGD/R+HOE		Set 3	1	1.1387	0.693799	1.20511	1.1797
Set 1	1	2.03182	0.315909	1.70454		Set 4	1	1.72683	0.953477	0.899215	0.973178
Set 2	1	1.08396	0.182836	0.727612		Set 5	1	1.51561	0.690832	1.13616	0.973425
Set 3	1	1.91782		1.39749
Set 4	1	1.97947	0.185901	1.45076
Set 5	1	1.20161	0.155914	0.997312
Set 6	1	1.3623	0.157486	1.25679
Set 7	1	1.52236	0.2009	0.798535
Set 8	1	1.40804	0.008696	1.24045

## Sheet: Figure 7
Figure 7B	Brain Sections					Figure 7E	Brain Sections
NF-κB p65+ in GFAP+ cells (%) 1x	Oil CL	Oil IL	Tam CL	Tam IL		Area (um2)	Oil CL	Oil IL	Tam CL	Tam IL
Set 1	0	33.4566	0	51.6835		Set 1	22.2578	724.107	12.6696	40.32
Set 2	0	54.5022	0	19.2708		Set 2	14.8578	741.991	0.955556	62.483
Set 3	3.125	61.1905	0	19.4444		Set 3	5.98519	508.883	4.60444	42.7141
Set 4	0	53.5358	0	25.3788		Set 4	6.15704	129.819	0.853333	55.597
						Set 5	4.97778	1005.8	9.16444	61.4044
Figure 7C	Brain Sections
NF-κB p65+ in GFAP- cells (%) 1x	Oil CL	Oil IL	Tam CL	Tam IL		Figure 7E	Brain Sections
Set 1	27.7778	29.6296	55.7143	75.6734		Optical Density	Oil CL	Oil IL	Tam CL	Tam IL
Set 2	31.6543	83.3333	37.5223	60.3711		Set 1		0.134		0.011
Set 3	34.2857	55.0895	38.4211	50.3153		Set 2		0.10525		0.034
Set 4	0	66.0062	25	52.7778		Set 3		0.080667		0.031
						Set 4		0.073667		0.023
						Set 5		0.164		0.101333
